# Supplementary material for: Chemical Composition, Fatty Acid Profile, and Optimization of the Sacha Inchi (Plukenetia volubilis L.) Seed-Roasting Process Using Response Surface Methodology: Assessment of Oxidative Stability and Antioxidant Activity
Source: Foods. 2023 Sep 12;12(18):3405. doi: 10.3390/foods12183405 (PMC10528131; doi:10.3390/foods12183405)
Supplement: Supplementary file 1 [file foods-12-03405-s001.zip]

Archive with 1 entries (1 files):
- foods-2492768-supplementary.pdf
